# Supplementary material for: Herpes Zoster Reactivation Following COVID-19 and the Risk of Renal, Infectious, and Autoimmune Complications: A Global Propensity-Matched Cohort Study
Source: Biomedicines. 2025 Jul 2;13(7):1628. doi: 10.3390/biomedicines13071628 (PMC12292594; doi:10.3390/biomedicines13071628)
Supplement: Supplementary file 1 [file biomedicines-13-01628-s001.zip]

Archive with 1 entries (1 files):
- biomedicines-3688636-supplementary.pdf
